# Supplementary material for: Synthesis and Biological Activity of a VHL-Based PROTAC Specific for p38α
Source: Cancers (Basel). 2023 Jan 18;15(3):611. doi: 10.3390/cancers15030611 (PMC9913880; doi:10.3390/cancers15030611)
Supplement: Supplementary file 1 [file cancers-15-00611-s001.zip]

Archive with 1 entries (1 files):
- cancers-2144579-supplementary.pdf
